# Supplementary material for: Phylogenetic and Functional Assessment of Orthologs Inference Projects and Methods
Source: PLoS Comput Biol. 2009 Jan 16;5(1):e1000262. doi: 10.1371/journal.pcbi.1000262 (PMC2612752; doi:10.1371/journal.pcbi.1000262)
Supplement: Dataset S12 — Fasta formated protein sequences used in the intersection set of all the functional based tests. Part 2 of 2. (5.39 MB GZ) [file pcbi.1000262.s012.gz]

Archive with 1 entries (1 files):
- intersect_functional.fa.2
