# Supplementary material for: Phylogenetic and Functional Assessment of Orthologs Inference Projects and Methods
Source: PLoS Comput Biol. 2009 Jan 16;5(1):e1000262. doi: 10.1371/journal.pcbi.1000262 (PMC2612752; doi:10.1371/journal.pcbi.1000262)
Supplement: Text S2 — Raw Tests Results: Tables of all results with absolute numbers and confidence intervals. (0.02 MB TXT) [file pcbi.1000262.s018.txt]

Phylogenetic tree test
======================

Pairwise project comparison
---------------------------
Bacteria
------------------------------------------------------------------------------------------------------------------
|      Projects         # trees               Darwin LeastSquare Trees               RaxML MaxLikelihood Trees   |
|                                      Project           Oma on ISet           Project           Oma on ISet     |
|----------------------------------------------------------------------------------------------------------------|
|      orthoMCL           390       0.448 +- 0.033      0.478 +- 0.033      0.448 +- 0.033      0.476 +- 0.034   |
|         BBH            9926      0.3508 +- 0.0063    0.3771 +- 0.0064    0.3638 +- 0.0064    0.3872 +- 0.0064  |
|         COG            4096       0.474 +- 0.011      0.552 +- 0.010      0.472 +- 0.011      0.546 +- 0.011   |
|      RoundUp           9962      0.4049 +- 0.0065    0.4173 +- 0.0064    0.4177 +- 0.0065    0.4270 +- 0.0065  |
|       eggNOG           9967      0.3253 +- 0.0067    0.4277 +- 0.0069    0.3323 +- 0.0068    0.4368 +- 0.0070  |
|      OMA Group         10112     0.4403 +- 0.0066    0.4285 +- 0.0065    0.4447 +- 0.0066    0.4376 +- 0.0066  |
|         RSD            10059     0.3417 +- 0.0062    0.3688 +- 0.0063    0.3580 +- 0.0064    0.3842 +- 0.0064  |
------------------------------------------------------------------------------------------------------------------

Eukaryota
------------------------------------------------------------------------------------------------------------------
|      Projects         # trees               Darwin LeastSquare Trees               RaxML MaxLikelihood Trees   |
|                                      Project           Oma on ISet           Project           Oma on ISet     |
|----------------------------------------------------------------------------------------------------------------|
|       ENSEMBL          4319      0.8433 +- 0.0078    0.8720 +- 0.0073    0.8455 +- 0.0078    0.8665 +- 0.0073  |
|      orthoMCL          1137       0.809 +- 0.019     0.9543 +- 0.0089     0.801 +- 0.019      0.926 +- 0.012   |
|     Homologene          802       0.944 +- 0.012      0.943 +- 0.012      0.917 +- 0.014      0.907 +- 0.014   |
|     Inparanoid         5945      0.9165 +- 0.0052    0.9290 +- 0.0047    0.8971 +- 0.0057    0.8971 +- 0.0057  |
|       eggNOG           2615       0.514 +- 0.016     0.9385 +- 0.0065     0.499 +- 0.016     0.9053 +- 0.0082  |
|         BBH            5675      0.8508 +- 0.0066    0.8807 +- 0.0060    0.8428 +- 0.0069    0.8638 +- 0.0065  |
|      RoundUp           1451      0.9418 +- 0.0089    0.9446 +- 0.0087     0.898 +- 0.011      0.905 +- 0.011   |
|         RSD            5737      0.8207 +- 0.0072    0.8747 +- 0.0061    0.8111 +- 0.0075    0.8553 +- 0.0067  |
|      OMA Group         3492      0.9063 +- 0.0068    0.8771 +- 0.0076    0.8860 +- 0.0076    0.8651 +- 0.0080  |
------------------------------------------------------------------------------------------------------------------

Fungi
------------------------------------------------------------------------------------------------------------------
|      Projects         # trees               Darwin LeastSquare Trees               RaxML MaxLikelihood Trees   |
|                                      Project           Oma on ISet           Project           Oma on ISet     |
|----------------------------------------------------------------------------------------------------------------|
|      RoundUp           1217       0.830 +- 0.015      0.835 +- 0.015      0.851 +- 0.015      0.849 +- 0.015   |
|     Inparanoid         3616      0.8476 +- 0.0078    0.8486 +- 0.0078    0.8771 +- 0.0075    0.8749 +- 0.0076  |
|      orthoMCL          3724       0.774 +- 0.010     0.8294 +- 0.0082     0.797 +- 0.010     0.8526 +- 0.0082  |
|       eggNOG           4239       0.483 +- 0.012     0.8313 +- 0.0075     0.502 +- 0.012     0.8636 +- 0.0072  |
|         BBH            3971      0.8152 +- 0.0081    0.8245 +- 0.0078    0.8564 +- 0.0076    0.8641 +- 0.0075  |
|         RSD            3873      0.8126 +- 0.0083    0.8299 +- 0.0080    0.8528 +- 0.0079    0.8603 +- 0.0078  |
|      OMA Group         2050       0.860 +- 0.010      0.853 +- 0.010      0.875 +- 0.010      0.870 +- 0.010   |
------------------------------------------------------------------------------------------------------------------


Comparison on Intersection sets
-------------------------------
Bacteria
-------------------------------------------------------------------
|     Projects       # trees                RF dist               |
|                                  LS Trees          ML Trees     |
|-----------------------------------------------------------------|
|       BBH           1295      0.640 +- 0.019    0.608 +- 0.019  |
|       COG           1295      0.580 +- 0.019    0.562 +- 0.020  |
|       OMA           1295      0.644 +- 0.018    0.602 +- 0.019  |
|     OMA Group       1295      0.653 +- 0.018    0.617 +- 0.019  |
|       RSD           1295      0.636 +- 0.019    0.608 +- 0.019  |
|     RoundUp         1295      0.631 +- 0.019    0.605 +- 0.019  |
-------------------------------------------------------------------

Eukaryota
---------------------------------------------------------------
|   Projects     # trees                RF dist               |
|                              LS Trees          ML Trees     |
|-------------------------------------------------------------|
|   BBH 217        232      0.972 +- 0.016    0.940 +- 0.023  |
|   ENSEMBL        232      0.957 +- 0.020    0.957 +- 0.019  |
|  Inparanoid      232      0.968 +- 0.017    0.940 +- 0.024  |
|     OMA          232      0.972 +- 0.016    0.944 +- 0.023  |
|   RSD 217        232      0.966 +- 0.018    0.942 +- 0.022  |
|    eggNOG        232      0.582 +- 0.058    0.612 +- 0.056  |
|   orthoMCL       232      0.890 +- 0.036    0.869 +- 0.037  |
---------------------------------------------------------------


Fungi
-------------------------------------------------------------------
|     Projects       # trees                RF dist               |
|                                  LS Trees          ML Trees     |
|-----------------------------------------------------------------|
|       BBH           1121      0.834 +- 0.015    0.854 +- 0.015  |
|       OMA           1121      0.836 +- 0.015    0.851 +- 0.015  |
|       RSD           1121      0.833 +- 0.015    0.853 +- 0.015  |
|     RoundUp         1121      0.834 +- 0.015    0.853 +- 0.015  |
|      eggNOG         1120      0.519 +- 0.024    0.536 +- 0.025  |
|     orthoMCL        1121      0.801 +- 0.017    0.824 +- 0.017  |
-------------------------------------------------------------------


Literature
==========

Pairwise project comparison
---------------------------
---------------------------------------------------------------------------------------------
|                                  Project             |                  OMA               |
|                           FPR              TPR       |        FPR              TPR        |
|------------------------------------------------------|------------------------------------|
|     RoundUp         0.0905 +- 0.037  0.7525 +- 0.156 |  0.0733 +- 0.035  0.8077 +- 0.126  |
|  Inparanoid         0.0851 +- 0.050  0.6077 +- 0.172 |  0.0433 +- 0.043  0.8016 +- 0.153  |
|  ENSEMBL            0.1128 +- 0.068  0.7431 +- 0.225 |  0.0381 +- 0.041  0.8247 +- 0.187  |
|  orthoMCL           0.1200 +- 0.067  0.7428 +- 0.248 |  0.0577 +- 0.063  0.7406 +- 0.256  |
|  KOG                0.2275 +- 0.118  0.7047 +- 0.508 |  0.0464 +- 0.070  0.5468 +- 0.521  |
|  COG                0.8870 +- 0.033  0.9468 +- 0.121 |  0.1353 +- 0.039  0.8767 +- 0.124  |
|  Homologene         0.1139 +- 0.089  0.8333 +- 0.177 |  0.0611 +- 0.068  0.8481 +- 0.176  |
|  eggNOG             0.4986 +- 0.116  0.8482 +- 0.205 |  0.0664 +- 0.059  0.6668 +- 0.249  |
|    BBH              0.1060 +- 0.039  0.7998 +- 0.102 |  0.0692 +- 0.033  0.7928 +- 0.103  |
|    RSD              0.0901 +- 0.029  0.7545 +- 0.124 |  0.0692 +- 0.033  0.7928 +- 0.103  |
| OMA Group           0.0334 +- 0.025  0.6328 +- 0.107 |  0.0692 +- 0.033  0.7928 +- 0.103  |
---------------------------------------------------------------------------------------------


Comparison on Intersection set
------------------------------
---------------------------------------------------------
|       Project             FPR              TPR        |
|-------------------------------------------------------|
|         OMA         0.0840 +- 0.053  0.8009 +- 0.167  |
|      RoundUp        0.0973 +- 0.057  0.5972 +- 0.169  |
|     Inparanoid      0.1391 +- 0.065  0.5602 +- 0.170  |
|       ENSEMBL       0.1874 +- 0.070  0.6713 +- 0.188  |
|      orthoMCL       0.1827 +- 0.069  0.8102 +- 0.166  |
|     Homologene      0.1373 +- 0.065  0.7824 +- 0.168  |
|         BBH         0.1373 +- 0.065  0.7917 +- 0.168  |
|         RSD         0.0840 +- 0.053  0.6944 +- 0.181  |
|      OMA Group      0.0688 +- 0.051  0.6065 +- 0.168  |
---------------------------------------------------------


Gene Ontology Similarity
========================

Pairwise project comparison
---------------------------
--------------------------------------------------------------------------------
|  Project            Result of Project        |       Result of OMA Pairwise  |
|                Orthologs      Similarity     |  Orthologs     Similarity     |
|----------------------------------------------|-------------------------------|
|  COG               21309   0.4269 +- 0.0024  |       1377   0.547 +- 0.012   |
|  KOG               13779   0.5214 +- 0.0043  |       2877  0.5665 +- 0.0093  |
|  eggNOG           328772  0.42870 +- 0.00086 |       7556  0.5296 +- 0.0061  |
|  orthoMCL          12368   0.5233 +- 0.0047  |       7130  0.5319 +- 0.0063  |
|  Inparanoid         9306   0.5196 +- 0.0053  |       6853  0.5425 +- 0.0065  |
|  Homologene         4893   0.5509 +- 0.0073  |       5275  0.5444 +- 0.0071  |
|  ENSEMBL            8405   0.4971 +- 0.0060  |       5859  0.5061 +- 0.0073  |
|  RoundUp            5029   0.5536 +- 0.0073  |       5944  0.5494 +- 0.0069  |
|  OMA Pairwise       9885   0.5192 +- 0.0054  |       n.a.        n.a.        |
|  OMA Group          5452   0.5227 +- 0.0073  |       9885  0.5192 +- 0.0054  |
|  RSD                9529   0.5281 +- 0.0054  |       9885  0.5192 +- 0.0054  |
|  BBH               10221   0.5274 +- 0.0052  |       9885  0.5192 +- 0.0054  |
--------------------------------------------------------------------------------

Comparison on Intersection set
------------------------------
------------------------------------------------
|  Project       Orthologs        Similarity   |
|----------------------------------------------|
|  COG                n.a.              n.a.   |
|  KOG                n.a.              n.a.   |
|  eggNOG             n.a.              n.a.   |
|  orthoMCL           3953  0.5391 +- 0.0088   |
|  Inparanoid         2932  0.5082 +- 0.0096   |
|  Homologene         2203    0.563 +- 0.012   |
|  ENSEMBL            3670  0.5378 +- 0.0091   |
|  RoundUp            2047    0.551 +- 0.012   |
|  OMA Pairwise       2390    0.553 +- 0.012   |
|  OMA Group          1323    0.567 +- 0.015   |
|  RSD                2331    0.554 +- 0.011   |
|  BBH                2533    0.554 +- 0.011   |
------------------------------------------------


EC number conservation
======================

Pairwise project comparison
---------------------------
-------------------------------------------------------------------------------------
|  Project                     Result of Project            Result of OMA Pairwise  |
|                Orthologs    same EC class        Orthologs     same EC class      |
|-----------------------------------------------------------------------------------|
|  COG              210062    0.9163 +- 0.0012        125482   0.99148 +- 0.00051   |
|  KOG                7285    0.8524 +- 0.0081          2816    0.9606 +- 0.0072    |
|  eggNOG          1174585   0.76158 +- 0.00077       571500   0.99598 +- 0.00016   |
|  orthoMCL          42330    0.9284 +- 0.0025         27049    0.9768 +- 0.0018    |
|  Inparanoid        11363    0.9242 +- 0.0049         10442    0.9665 +- 0.0035    |
|  Homologene         4815    0.9782 +- 0.0041          6071    0.9699 +- 0.0043    |
|  ENSEMBL            5217    0.9323 +- 0.0068          4543    0.9694 +- 0.0050    |
|  RoundUp         1179563   0.99179 +- 0.00016      1108267   0.99546 +- 0.00013   |
|  OMA Pairwise    3392520  0.996881 +- 0.000059        n.a.          n.a.          |
|  OMA Group       2045541  0.998976 +- 0.000044     3392520  0.996881 +- 0.000059  |
|  RSD             3821815  0.993499 +- 0.000081     3392520  0.996881 +- 0.000059  |
|  BBH             3853220  0.993402 +- 0.000081     3392520  0.996881 +- 0.000059  |
-------------------------------------------------------------------------------------

Comparison on Intersection set
------------------------------
-----------------------------------------------
|  Project       Orthologs          EC cons.  |
|---------------------------------------------|
|  COG                n.a.              n.a.  |
|  KOG                n.a.              n.a.  |
|  eggNOG             n.a.              n.a.  |
|  orthoMCL           2702  0.9297 +- 0.0096  |
|  Inparanoid         1841    0.934 +- 0.011  |
|  Homologene         1537  0.9779 +- 0.0074  |
|  ENSEMBL            2211    0.925 +- 0.011  |
|  RoundUp            1342  0.9784 +- 0.0078  |
|  OMA Pairwise       1839  0.9679 +- 0.0081  |
|  OMA Group          1036  0.9894 +- 0.0062  |
|  RSD                1485  0.9690 +- 0.0088  |
|  BBH                1613  0.9709 +- 0.0082  |
-----------------------------------------------


Expression Correlation
======================

Pairwise project comparison
---------------------------
-------------------------------------------------------------------------------
|  Project            Result of Project        |      Result of OMA Pairwise  |
|                Orthologs   mean correlation  |  Orthologs  mean correlation |
|----------------------------------------------|------------------------------|
|  COG                n.a.         n.a.        |       n.a.        n.a.       |
|  KOG                n.a.         n.a.        |       n.a.        n.a.       |
|  eggNOG           308106  0.01689 +- 0.00080 |       6592  0.2220 +- 0.0078 |
|  orthoMCL           7906   0.1832 +- 0.0070  |       5947  0.2206 +- 0.0082 |
|  Inparanoid         5701   0.2135 +- 0.0084  |       5572  0.2123 +- 0.0084 |
|  Homologene         3808    0.225 +- 0.010   |       3915   0.218 +- 0.010  |
|  ENSEMBL            7349   0.2172 +- 0.0074  |       8449  0.2140 +- 0.0068 |
|  RoundUp            3389    0.221 +- 0.011   |       4493  0.2202 +- 0.0095 |
|  OMA Pairwise      10919   0.2141 +- 0.0060  |       n.a.        n.a.       |
|  OMA Group          9882   0.2148 +- 0.0063  |      10919  0.2141 +- 0.0060 |
|  RSD               10221   0.2141 +- 0.0062  |      10919  0.2141 +- 0.0060 |
|  BBH               10662   0.2119 +- 0.0061  |      10919  0.2141 +- 0.0060 |
-------------------------------------------------------------------------------


Comparison on Intersection set
------------------------------
----------------------------------------------
|  Project       Orthologs  mean correlation |
|--------------------------------------------|
|  COG                n.a.              n.a. |
|  KOG                n.a.              n.a. |
|  eggNOG             n.a.              n.a. |
|  orthoMCL           3085    0.186 +- 0.011 |
|  Inparanoid         2423    0.218 +- 0.013 |
|  Homologene         2357    0.220 +- 0.013 |
|  ENSEMBL            2196    0.222 +- 0.014 |
|  RoundUp            2140    0.218 +- 0.014 |
|  OMA Pairwise       2424    0.219 +- 0.013 |
|  OMA Group          2249    0.220 +- 0.013 |
|  RSD                2225    0.219 +- 0.013 |
|  BBH                2343    0.221 +- 0.013 |
----------------------------------------------


Gene Neighborhood conservation
==============================

Pairwise project comparison
---------------------------
------------------------------------------------------------------------------------
|  Project                     Result of Project |         Result of OMA Pairwise  |
|                Orthologs    Cons. Gene Order   |  Orthologs   Cons. Gene Order   |
|------------------------------------------------|---------------------------------|
|  COG             2344648   0.06156 +- 0.00031  |     264969   0.2801 +- 0.0017   |
|  KOG              153359    0.0522 +- 0.0011   |      14877   0.0196 +- 0.0022   |
|  eggNOG         55154352  0.045815 +- 0.000055 |    4212745  0.27549 +- 0.00043  |
|  orthoMCL         628080   0.07587 +- 0.00065  |     311608   0.1230 +- 0.0012   |
|  Inparanoid      1615850   0.27543 +- 0.00069  |    1195199  0.28965 +- 0.00081  |
|  Homologene        78887    0.2069 +- 0.0028   |      90333   0.1847 +- 0.0025   |
|  ENSEMBL         3170001   0.36125 +- 0.00053  |    2062315  0.43821 +- 0.00068  |
|  RoundUp         4782660   0.24437 +- 0.00039  |    4775526  0.25179 +- 0.00039  |
|  OMA Pairwise   39168985   0.22459 +- 0.00013  |       n.a.         n.a.         |
|  OMA Group      19068944   0.32869 +- 0.00021  |   39168985  0.22459 +- 0.00013  |
|  RSD            48319491   0.21565 +- 0.00012  |   39168985  0.22459 +- 0.00013  |
|  BBH            48087906   0.21899 +- 0.00012  |   39168985  0.22459 +- 0.00013  |
------------------------------------------------------------------------------------

Comparison on Intersection set
------------------------------
-----------------------------------------------
|  Project       Orthologs  Cons. Gene Order  |
|---------------------------------------------|
|  COG                n.a.              n.a.  |
|  KOG                n.a.              n.a.  |
|  eggNOG             n.a.              n.a.  |
|  orthoMCL          15055  0.1479 +- 0.0057  |
|  Inparanoid        10103  0.1505 +- 0.0070  |
|  Homologene         9244  0.2098 +- 0.0083  |
|  ENSEMBL           14643  0.1395 +- 0.0056  |
|  RoundUp            8249  0.2108 +- 0.0088  |
|  OMA Pairwise      10102  0.2064 +- 0.0079  |
|  OMA Group          5795    0.313 +- 0.012  |
|  RSD                9528  0.1930 +- 0.0079  |
|  BBH               10016  0.1879 +- 0.0077  |
-----------------------------------------------
